# Supplementary material for: High Phenotypic Variation between an In Vitro-Passaged Fowl Adenovirus Serotype 1 (FAdV-1) and Its Virulent Progenitor Strain despite Almost Complete Sequence Identity of the Whole Genomes
Source: Viruses. 2022 Feb 9;14(2):358. doi: 10.3390/v14020358 (PMC8880033; doi:10.3390/v14020358)
Supplement: Supplementary file 1 [file viruses-14-00358-s001.zip]

Archive with 1 entries (1 files):
- viruses-1531973-supplementary.pdf
